# Supplementary material for: DHRS2 inhibits cell growth and metastasis in ovarian cancer by downregulation of CHKα to disrupt choline metabolism
Source: Cell Death Dis. 2022 Oct 3;13(10):845. doi: 10.1038/s41419-022-05291-w (PMC9530226; doi:10.1038/s41419-022-05291-w)
Supplement: Supplementary file 8 — Supplementary table 1 [file 41419_2022_5291_MOESM8_ESM.xlsx]

## Sheet: Sheet1
			Supplementary table 1 Correlation analysis of DHRS2 downregulation with clinicopathologic characteristics of ovarian carcinoma patients
			Clinicopathologic characteristics	DHRS2 downregulation	P value
			Age(years)		0.459
			<60	9/15 (60%)
			>=60	4/9 (44.4%)
			Gender		﹣
			Female	24/24 (100%)
			Metastasis		0.027
			No	1/5 (20%)
			Yes	14/19 (73.7%)
